# Supplementary material for: The Effect of Physical Activity on Executive Functions in the Elderly Population: A Systematic Review of Randomized Controlled Trials
Source: Brain Sci. 2025 Jun 30;15(7):703. doi: 10.3390/brainsci15070703 (PMC12293948; doi:10.3390/brainsci15070703)
Supplement: Supplementary file 1 [file brainsci-15-00703-s001.zip]

Archive with 1 entries (1 files):
- brainsci-3697223-supplementary.pdf
